# Supplementary material for: Effect of birdsongs and traffic noise on pedestrian walking speed during different seasons
Source: PeerJ. 2019 Oct 1;7:e7711. doi: 10.7717/peerj.7711 (PMC6777478; doi:10.7717/peerj.7711)
Supplement: Data S1 [file peerj-07-7711-s001.xls]

## Sheet: Experiment 1
					Walking speed in particular sections of the route							Evaluation of walk experience
Gender	Age	Condition	section1	section2	section3	section4	section5	section6	section7	section8	overall speed	I was fine.	It was a pleasant time.	I liked the route.	The souds bothered me.
Male	21	traffic	1.49159	1.54345	1.51325	1.45636	1.48613	1.502	1.50302	1.552	1.50598	6	6	6	7
Male	20	traffic	1.85353	1.82747	1.86429	1.89199	1.87972	1.92061	1.89544	1.9145	1.88094	6	5	7	7
Male	21	control	1.6485	1.66064	1.65259	1.68776	1.72295	1.65024	1.62887	1.8314	1.68537	6	5	5
Male	20	birdsong	1.6379	1.70495	1.71883	1.6723	1.76716	1.76149	1.77614	1.78894	1.72846	6	6	7	1
Male	20	traffic	2.20574	1.74754	1.19895	1.6717	1.63043	2.42978	1.6534	1.8715	1.80113	6	6	7	1
Male	22	birdsong	1.34067	1.34937	1.36851	1.33739	1.39232	1.44231	1.41152	1.40647	1.38107	7	6	7	1
Male	22	birdsong	1.33057	1.36174	1.4078	1.4095	1.49452	1.45679	1.43453	1.39146	1.41087	7	7	7	2
Male	23	control	1.62766	1.625	1.63571	1.65754	1.66115	1.64775	1.6434	1.63311	1.64141
Male	22	birdsong	1.38047	1.42639	1.41358	1.44673	1.46103	1.44974	1.40686	1.46916	1.43175	6	5	7	2
Female	19	traffic	1.45613	1.42769	1.41214	1.44198	1.44977	1.4377	1.51061	1.52439	1.45755	5	4	6	6
Male	21	traffic	1.77771	1.81089	1.79622	1.85591	1.81526	1.91649	1.85206	1.8622	1.83584
Male	20	birdsong	1.77284	1.78052	1.77293	1.81558	1.77307	1.78972	1.77405	1.75214	1.77886	6	6	6	1
Male	20	traffic	1.59295	1.60224	1.62989	1.57697	1.58898	1.5784	1.54975	1.56659	1.58572	7	5	7	1
Male	20	control	1.59473	1.64537	1.63794	1.648	1.66591	1.6406	1.68176	1.71037	1.65308	7	7	5
Female	20	traffic	1.58242	1.56922	1.53352	1.50132	1.60142	1.55763	1.60377	1.5873	1.56707	7	5	3	5
Female	20	traffic	1.70179	1.69924	1.75931	1.81745	1.79139	1.80871	1.82051	1.80505	1.77543	7	5	6	6
Male	20	control	1.3991	1.46561	1.49512	1.46734	1.45726	1.40361	1.39898	1.43336	1.44005	7	7	7
Male	20	traffic	1.57613	1.55848	1.49861	1.54641	1.53952	1.52647	1.48955	1.54402	1.5349	6	6	6	5
Female	21	birdsong	1.56772	1.59873	1.61336	1.56204	1.63456	1.64656	1.68509	1.66116	1.62115	3	4	6	2
Male	22	traffic	1.52195	1.53016	1.5438	1.58412	1.63223	1.59631	1.61851	1.68731	1.5893	5	3	6	6
Female	21	control	1.63766	1.66563	1.63964	1.70262	1.69875	1.68856	1.6747	1.68067	1.67353	6	6	7
Female	20	traffic	1.6886	1.7157	1.75708	1.745	1.72879	1.74827	1.72701	1.74013	1.73132	4	2	7	7
Female	21	control	1.47593	1.48051	1.60342	1.59276	1.61755	1.62283	1.58591	1.59068	1.5712	7	6	7
Female	20	birdsong	1.66159	1.67436	1.64164	1.68947	1.64835	1.59011	1.57337	1.59403	1.63412	6	5	5	2
Male	19	traffic	1.65814	1.67079	1.63958	1.60585	1.59518	1.57561	1.56603	1.6129	1.61551	6	5	6	1
Male	20	birdsong	1.65696	1.75127	1.76154	1.80436	1.82853	1.81378	1.80616	1.80073	1.77792	4	4	4	3
Male	19	control	1.77771	1.77277	1.77982	1.81366	1.7907	1.78077	1.72196	1.73611	1.77169	6	4	3
Female	22	traffic	1.33353	1.35741	1.28055	1.3828	1.33532	1.32549	1.31357	1.30208	1.32884	6	6	6	2
Male	19	traffic	1.91896	1.97166	1.95451	1.97745	1.97631	1.93217	1.97947	1.94678	1.95716	6	5	4	6
Male	19	birdsong	1.37416	1.29369	1.44937	1.38938	1.47538	1.462	1.46547	1.47349	1.42287	6	7	5	2
Male	22	control	1.70664	1.69567	1.69216	1.71765	1.76471	1.74555	1.72796	1.73711	1.72343	5	4	7
Male	21	control	1.38447	1.41005	1.37815	1.35814	1.46771	1.46771	1.47995	1.4361	1.42279	6	5	7
Male	19	traffic	1.25053	1.7102	1.75257	1.72276	1.71692	1.66421	1.64706	1.71627	1.64756	6	2	6	7
Male	20	control	1.4265	1.22706	1.52682	1.48733	1.49105	1.36281	1.32464	1.33451	1.39759	7	7	7
Male	20	birdsong	1.61118	1.58787	1.60702	1.62074	1.62455	1.6106	1.59265	1.61985	1.60931	7	6	6	2
Female	21	birdsong	1.41901	1.44007	1.40633	1.43257	1.48957	1.49651	1.4785	1.5083	1.45886	6	5	7	1
Male	22	control	1.55664	1.61193	1.58297	1.59271	1.65258	1.64955	1.63714	1.65199	1.61694	6	3	6
Male	20	birdsong	1.20393	1.26905	1.26754	1.27511	1.40187	1.39104	1.42158	1.45279	1.33536	3	6	7	1
Male	20	traffic	1.38289	1.39164	1.4078	1.42791	1.46771	1.45868	1.47485	1.45705	1.43357	6	4	7	2
Male	23	traffic	1.79371	1.54345	1.90571	1.96197	1.91571	1.88126	1.87759	1.87266	1.84401
Male	20	control	1.62213	1.65533	1.64158	1.71105	1.70518	1.63164	1.65389	1.69779	1.66483
Male	23	control	1.72761	1.71201	1.70685	1.72104	1.78289	1.76541	1.79317	1.77095	1.74749	7	5	6
Male	22	birdsong	1.56073	1.54942	1.46955	1.5248	1.44345	1.57674	1.56108	1.64295	1.54109	7	6	6	1
Male	21	birdsong	1.94234	1.96201	1.97133	1.96858	1.83527	1.98675	1.92104	1.96086	1.94352	7	5	6	1
Female	19	control	1.62434	1.65189	1.64164	1.58842	1.66052	1.60027	1.61413	1.60777	1.62362	5	5	7
Female	22	birdsong	1.58977	1.59581	1.59771	1.62679	1.66297	1.66176	1.62027	1.64652	1.6252	6	6	6	1
Female	22	birdsong	1.37813	1.39288	1.38093	1.38714	1.41955	1.46866	1.48955	1.50677	1.42795	6	5	7	1
Female	21	control	1.35392	1.41128	1.44484	1.41748	1.49154	1.49254	1.49325	1.5121	1.45212	6	4	4
Male	20	traffic	1.66099	1.67431	1.62989	1.63585	1.64173	1.65078	1.64158	1.65563	1.64885
Female	20	birdsong	1.38128	1.43926	1.43574	1.46487	1.53744	1.52905	1.61327	1.56497	1.49573	6	6	7	1
Female	20	traffic	1.66042	1.6622	1.68593	1.66225	1.68226	1.70134	1.67002	1.68825	1.67658	3	4	6	7
Male	20	control	1.52315	1.49585	1.40633	1.47229	1.16944	1.50051	1.5152	1.51364	1.44955	6	7	6
Female	20	control	1.6524	1.69567	1.77526	1.77335	1.79282	1.77096	1.77194	1.81274	1.75564	7	6	6
Male	20	birdsong	1.57407	1.56613	1.55428	1.56989	1.59915	1.59744	1.56926	1.59571	1.57824	6	6	7	1
Female	21	birdsong	1.56073	1.59261	1.51656	1.60882	1.5528	1.67598	1.66355	1.65563	1.60333	6	7	7	1
Female	20	control	1.4615	1.44448	1.44937	1.45636	1.47154	1.51618	1.48806	1.53846	1.47824	6	6	7
Female	21	traffic	1.36118	1.3347	1.32244	1.32426	1.41288	1.43678	1.36389	1.37931	1.36693	6	4	7	7
Female	20	traffic	1.75551	1.64506	1.54209	1.5587	1.5015	1.56304	1.65066	1.7331	1.61871	3	6	6	2
Female	20	control	1.50947	1.54641	1.46172	1.43018	1.5834	1.54162	1.54334	1.55359	1.52122	7	7	7
Female	21	control	1.44909	1.47785	1.57752	1.57273	1.54693	1.56359	1.50529	1.48368	1.52208	6	7	6
Male	20	traffic	1.61108	1.64167	1.60145	1.62222	1.69048	1.66606	1.64069	1.59322	1.63336	5	4	3	7
Female	21	control	1.88416	1.86364	1.86429	1.85987	1.89081	1.89236	1.83161	1.82372	1.86381	6	6	7
Female	20	traffic	1.76981	1.75329	1.76609	1.76084	1.77651	1.7661	1.72593	1.72813	1.75584	6	5	7	2
Female	20	traffic	1.51236	1.50569	1.49473	1.49744	1.51514	1.53533	1.53936	1.55603	1.51951	6	4	5	6
Female	21	birdsong	1.81822	1.82534	1.88477	1.85792	1.86879	1.79426	1.75426	1.77095	1.82181	6	5	5	6
Male	21	birdsong	1.50001	1.46832	1.49517	1.52083	1.50251	1.54216	1.58254	1.59492	1.52581	7	4	6	1
Male	20	control	1.93447	1.85495	1.73926	1.80431	1.74419	1.75988	1.69561	1.70844	1.78014	4	1	6
Female	20	birdsong	1.67086	1.66907	1.70896	1.71765	1.69875	1.70907	1.69847	1.69874	1.69645	7	7	7	1
Female	19	traffic	1.45704	1.46832	1.43876	1.40496	1.55818	1.47686	1.53626	1.57154	1.48899	7	7	7	4
Male	19	birdsong	1.43863	1.44311	1.42533	1.40496	1.5121	1.4832	1.46331	1.51515	1.46072	6	6	6	4
Male	19	traffic	1.76852	1.75908	1.77995	1.77691	1.79643	1.79641	1.80616	1.79643	1.78499	6	5	5	6
Male	20	control	1.61992	1.6622	1.67153	1.65754	1.70455	1.70004	1.70137	1.71627	1.67918	6	3	5
Male	21	birdsong	1.31518	1.27408	1.34445	1.3293	1.30473	1.3089	1.33885	1.33808	1.3192	7	7	6	1
Male	19	traffic	1.61883	1.60867	1.62411	1.57838	1.6599	1.60944	1.66167	1.67132	1.62904
Male	21	birdsong	1.83924	1.91954	1.89248	1.92105	1.93798	1.89155	1.91488	1.86682	1.89794
Male	21	control	1.65814	1.66912	1.70685	1.6343	1.58562	1.59403	1.57504	1.61815	1.63016
Male	20	control	1.4723	1.52578	1.49021	1.44913	1.41532	1.43038	1.41485	1.44649	1.45556
Female	21	control	1.57834	1.31823	1.46795	1.50001	1.47349	1.50402	1.55945	1.56656	1.49601	6	6	6
Female	21	birdsong	1.54005	1.31064	1.28055	1.2949	1.34933	1.35585	1.33946	1.3655	1.35454	7	7	7	2
Female	20	control	1.72761	1.74943	1.6963	1.7485	1.71364	1.68666	1.68035	1.68444	1.71087
Female	20	traffic	1.34856	1.30426	1.2675	1.32327	1.34369	1.31579	1.28811	1.32568	1.31461	1	1	6	1
Female	20	birdsong	1.35319	1.39164	1.37678	1.35185	1.40977	1.32743	1.31012	1.35932	1.36001	6	6	4	1
Female	20	control	1.47776	1.48056	1.4283	1.42787	1.47205	1.50402	1.47632	1.4521	1.46487	7	4	5
Male	22	traffic	1.55361	1.52871	1.57032	1.52616	1.76402	1.58675	1.51444	1.48736	1.56642
Female	22	traffic	1.66274	1.6622	1.66346	1.67498	1.69875	1.67849	1.70819	1.66389	1.67659
Female	21	control	1.49812	1.50425	1.4679	1.44795	1.5208	1.49303	1.50985	1.51747	1.49492
Female	21	traffic	1.43175	1.42639	1.43125	1.42557	1.42586	1.41955	1.41956	1.41044	1.4238

## Sheet: Experiment 2
			Walking speed in particular sections of the route									Evaluation of walk experience
Gender	Age	Condition	section1	section2	section3	section4	section5	section6	section7	section8	overall speed	I was fine.	It was a pleasant time.	I liked the route.	The souds bothered me.
Female	20	traffic	1.49719	1.50281	1.48383	1.49617	1.43358	1.47445	1.51061	1.50528	1.48799	6	5	6	6
Female	21	traffic	1.59934	1.61354	1.56496	1.53684	1.62512	1.60311	1.58251	1.51902	1.58056	6	7	5	3
Female	23	traffic	1.79642	1.75913	1.73702	1.77864	1.78077	1.80434	1.75943	1.75747	1.77165	5	2	5	2
Female	20	birdsong	1.4888	1.55394	1.53347	1.54497	1.58618	1.5845	1.638	1.66204	1.57399	7	6	7	1
Female	21	control	1.4714	1.45501	1.40491	1.48601	1.73144	1.75166	1.67375	1.72218	1.58704	7	7	7
Female	22	birdsong	1.3958	1.40637	1.37538	1.36771	1.42496	1.36529	1.36575	1.373	1.38428	5	3	7	1
Male	21	control	1.86219	1.82123	1.77293	1.7381	1.86335	1.80434	1.80944	1.80832	1.80999	6	6	7
Female	22	traffic	1.40401	1.4405	1.43722	1.46124	1.51007	1.48759	1.48953	1.49477	1.46562	7	6	7	3
Female	21	traffic	1.59934	1.62505	1.70902	1.56012	1.66665	1.6508	1.63622	1.63044	1.63471	6	4	7	6
Male	23	control	1.47048	1.82534	1.832	1.81181	1.8345	1.83226	1.79533	1.76579	1.77094	6	6	6
Female	20	control	1.75165	1.73995	1.66545	1.6863	1.61289	1.53426	1.49551	1.56006	1.63076	7	5	7
Female	21	birdsong	1.60475	1.63167	1.57931	1.59563	1.59352	1.60313	1.58508	1.53927	1.59154	6	5	6	2
Male	21	traffic	1.71398	1.71201	1.66746	1.72104	1.76195	1.81306	1.84517	1.79966	1.75429	6	3	7	5
Male	22	control	1.42154	1.44699	1.42382	1.45036	1.48711	1.48563	1.5129	1.5015	1.46623	6	4	7
Male	24	birdsong	1.44473	1.4576	1.4463	1.46734	1.46008	1.46771	1.41821	1.43746	1.44993	5	4	6	1
Female	21	birdsong	1.31736	1.28332	1.29014	1.26775	1.3089	1.3089	1.25409	1.30378	1.29178	7	7	6	1
Female	19	control	1.51233	1.50992	1.49673	1.47103	1.52594	1.49154	1.54653	1.51897	1.50912	6	6	7
Female	20	traffic	1.57097	1.56003	1.47742	1.50515	1.47686	1.45724	1.54734	1.50982	1.51311	6	6	6	5
Female	21	traffic	1.44473	1.50425	1.43421	1.47972	1.47108	1.49303	1.51829	1.53846	1.48547	6	5	7	4
Male	21	traffic	1.55158	1.53749	1.52159	1.5685	1.60887	1.58562	1.56761	1.61815	1.56993	4	2	5	5
Female	21	control	1.28067	1.38683	1.41214	1.41404	1.43678	1.42045	1.36141	1.42723	1.39244	2	3	5
Female	23	birdsong	1.35163	1.34145	1.35239	1.3916	1.39019	1.40977	1.41286	1.45773	1.38845	7	7	6	2
Male	21	traffic	1.18307	1.75519	1.7821	1.7733	1.80434	1.83224	1.84743	1.84959	1.72841	3	2	5	6
Female	19	control	1.48786	1.54793	1.50658	1.46612	1.42315	1.46866	1.41418	1.45001	1.47056	4	6	7
Female	24	birdsong	1.39255	1.40882	1.4078	1.37305	1.38975	1.41376	1.41152	1.3921	1.39867	6	4	7	6
Male	20	traffic	1.54457	1.58891	1.50164	1.5615	1.53374	1.52439	1.51827	1.49178	1.5331	2	2	6	7
Female	22	traffic	1.49626	1.49024	1.43727	1.4221	1.59632	1.63696	1.57174	1.57647	1.52842	7	7	6	5
Male	21	birdsong	1.61228	1.61354	1.6014	1.57983	1.59574	1.56797	1.60119	1.61379	1.59822	7	5	7	1
Male	20	control	1.98259	1.9476	1.87705	1.85792	1.94891	1.97717	1.94982	1.93054	1.93395	7	6	7
Female	20	control	1.63658	1.61354	1.54038	1.58124	1.61349	1.56468	1.51444	1.52286	1.5734	7	6	7
Male	20	birdsong	1.48694	1.34257	1.22352	1.385	1.47443	1.46008	1.52837	1.51821	1.42739
Female	21	birdsong	1.54959	1.54789	1.53008	1.5685	1.57674	1.5845	1.58088	1.56986	1.56351	7	7	7	1
Male	21	birdsong	1.53078	1.52578	1.51325	1.52083	1.52233	1.56684	1.55136	1.61288	1.54301	6	7	4	2
Male	22	control	1.67789	1.63663	1.62222	1.71095	1.90677	1.92475	1.85661	1.87266	1.77606	1	2	4
Male	21	birdsong	0.881315	1.34708	1.40923	1.44676	1.46628	1.46962	1.42702	1.4444	1.36146
Male	21	traffic	1.71398	1.7193	1.67355	1.67335	1.72811	1.7169	1.66352	1.67129	1.695	4	2	6	7
Male	22	control	1.6862	1.62174	1.62798	1.56711	1.65018	1.52957	1.55699	1.53219	1.59649	7	5	7
Female	20	traffic	1.4714	1.52142	1.41796	1.49744	1.54375	1.56467	1.52523	1.54878	1.51133	4	2	7	7
Female	22	control	1.22425	1.23285	1.23894	1.27416	1.26156	1.25069	1.24056	1.25103	1.24676	2	4	5
Female	19	control	1.67687	1.625	1.62032	1.61621	1.59463	1.59857	1.62733	1.64382	1.62534	6	5	6
Male	28	control	1.7751	1.88786	1.81992	1.74157	1.84654	1.83975	1.8463	1.86334	1.82755	7	2	3
Female	21	control	1.64557	1.78859	1.74138	1.71095	1.70261	1.67349	1.742	1.69016	1.71184	6	6	7
Female	21	traffic	1.14513	1.67436	1.61649	1.59855	1.66667	1.64234	1.6098	1.58899	1.56779	6	6	7	2
Male	22	birdsong	1.50474	1.55394	1.50327	1.48854	1.51414	1.45963	1.49176	1.47857	1.49932	6	5	7	1
Female	20	control	1.34553	1.3215	1.31738	1.36983	1.39448	1.35624	1.37644	1.39796	1.35992	7	7	6
Female	21	birdsong	1.55969	1.59423	1.51325	1.56288	1.59349	1.5784	1.60032	1.61726	1.57744
Female	20	birdsong	1.51524	1.52142	1.48062	1.49491	1.53583	1.5528	1.52523	1.48885	1.51436	6	6	5	2
Male	20	traffic	2.29902	1.75908	1.71542	1.78234	1.89554	1.83079	1.75324	1.8018	1.85465	6	6	7	1
Male	22	control	2.16582	2.18443	2.20542	2.16296	2.14387	2.15725	2.12128	2.12314	2.15802	6	5	6
Male	21	traffic	1.18307	1.75519	1.7821	1.7733	1.80434	1.83224	1.84743	1.84959	1.72841
Male	21	control	1.45885	1.48332	1.43578	1.44913	1.46058	1.44695	1.42634	1.44024	1.45015	6	6	6	5
Female	22	traffic	1.51616	1.52434	1.50495	1.50904	1.53689	1.54269	1.52914	1.50982	1.52163	7	7	7	2
Male	21	traffic	1.67673	1.70288	1.72394	1.71261	1.70068	1.70584	1.6589	1.65747	1.69238	5	2	6	7
Male	25	birdsong	1.89762	1.76297	1.76385	1.75904	1.84729	1.81234	1.75223	1.74624	1.7927	7	6	7	1
Male	20	traffic	1.98259	1.9476	1.87705	1.85792	1.94891	1.97717	1.94982	1.93054	1.93395	6	6	6	4
Female	19	birdsong	1.55261	1.60383	1.53182	1.49874	1.606	1.55872	1.51292	1.53062	1.54941	6	6	6	2
Female	19	birdsong	1.48972	1.46027	1.38507	1.39379	1.53794	1.5005	1.54174	1.57978	1.4861	6	4	6	1
Female	21	traffic	1.53568	1.6006	1.62411	1.64818	1.68856	1.70197	1.71112	1.72613	1.65454	7	5	7	2
Male	20	control	1.64107	1.63834	1.64158	1.65285	1.64535	1.65258	1.65708	1.6854	1.65178	7	6	7
Female	23	birdsong	1.51044	1.46561	1.45397	1.41291	1.51362	1.46389	1.52603	1.05227	1.42484	7	6	6	1
Female	20	control	1.56995	1.54046	1.48225	1.48099	1.61987	1.59518	1.53699	1.52054	1.54328	7	6	7
Male	20	traffic	1.73389	1.77277	1.66358	1.61179	1.69875	1.68604	1.67566	1.56823	1.67634	1	2	7	7
Female	22	control	1.4456	1.44574	1.43578	1.45636	1.44648	1.44929	1.42092	1.4556	1.44447	7	7	7
Male	20	traffic	1.2395	1.30108	1.30734	1.28352	1.29162	1.32783	1.33289	1.30151	1.29816	6	4	5	7
Male	21	traffic	1.27657	1.35166	1.33789	1.31828	1.34529	1.31772	1.38026	1.39018	1.33973	2	2	5	7
